# Supplementary material for: Two new species of forget-me-nots ( Myosotis, Boraginaceae) from New Zealand
Source: PhytoKeys. 2012 Aug 21;(16):53–64. doi: 10.3897/phytokeys.16.3602 (PMC3492931; doi:10.3897/phytokeys.16.3602)
Supplement: XML Treatment for Myosotis mooreana [file phytokeys.16.3602-treatment2.xml]

<!DOCTYPE tp:taxon-treatment
  PUBLIC "-//TaxonX//DTD Taxonomic Treatment Publishing DTD v0 20100105//EN" "tax-treatment-NSO.dtd">
<tp:taxon-treatment xmlns:tp="http://www.plazi.org/taxpub"><tp:treatment-meta><mixed-citation publication-type="journal"><person-group><name><surname>Lehnebach</surname><given-names>Carlos A.</given-names></name></person-group><article-title>Two new species of forget-me-nots  (
                    <italic>Myosotis</italic>, Boraginaceae) from New Zealand
                </article-title><source>PhytoKeys</source><day>21</day><month>8</month><year>2012</year><volume>2012</volume><issue>16</issue><fpage>53</fpage><lpage>64</lpage><pub-id pub-id-type="doi">10.3897/phytokeys.16.3602</pub-id></mixed-citation></tp:treatment-meta><tp:nomenclature><tp:taxon-name>
                        <tp:taxon-name-part taxon-name-part-type="genus">Myosotis</tp:taxon-name-part>
                        <tp:taxon-name-part taxon-name-part-type="species">mooreana</tp:taxon-name-part>
                    <object-id xmlns:xlink="http://www.w3.org/1999/xlink" xlink:type="simple">urn:lsid:ipni.org:names:77121628-1</object-id>
								<object-id xmlns:xlink="http://www.w3.org/1999/xlink" xlink:type="simple">http://species-id.net/wiki/Myosotis_mooreana</object-id>
								</tp:taxon-name><tp:taxon-authority>C.A.Lehnebach</tp:taxon-authority><tp:taxon-status xmlns:xlink="http://www.w3.org/1999/xlink" xlink:type="simple">sp. nov.</tp:taxon-status><xref ref-type="fig" rid="F3">Figs 3</xref><xref ref-type="fig" rid="F4">–4</xref></tp:nomenclature><tp:treatment-sec sec-type="Diagnosis"><title>Diagnosis.</title><p>Similar to <italic><tp:taxon-name>Myosotis forsteri</tp:taxon-name></italic> and <italic><tp:taxon-name>Myosotis brockiei</tp:taxon-name></italic>, but differs from <italic><tp:taxon-name>Myosotis forsteri</tp:taxon-name></italic> by its obovate rosette leaves; larger leaves at base of the cyme and smaller calyx at fruiting. It differs from <italic><tp:taxon-name>Myosotis brockiei</tp:taxon-name></italic> by its smaller flowers (3.8 – 4.8 mm vs 9 – 10 mm); stamens included within the corolla tube; fruiting calyx with shorter pedicel (2.5 – 2.9 mm vs 3.6 – 4.3 mm); and hispid indumentum on leaves and petiole.</p></tp:treatment-sec><tp:treatment-sec sec-type="Type"><title>Type.</title><p>NEW ZEALAND.South Island, north-west Nelson: Kahurangi National Park, Cobb Reservoir, among leaf litter accumulated by the side of large boulders in forest, alt. ca 867 m, 6 January 2011, C.A.Lehnebach &amp; A.Zeller s.n. (Holotype: WELT [WELT SP092756/A]; <xref ref-type="fig" rid="F3">Fig. 3</xref>).<!--PageBreak--><!--PageBreak--></p><p>Plant perennial, ca 20 cm tall. Rosette leaves 5 – 12, obovate, 32.4 – 56 ×15.8 – 20.5 mm; apex mucronulate, ca 0.4 mm long. Leaf lamina base attenuate to petiole. Leaf indumentum hispid, hairs on upper surface sparsely distributed, antrorse, arcuate or erect. Hairs on the lower surface sparsely distributed, retrorse, arcuate or erect. Hairs arcuate or straight on margin. Petiole 26 – 40 × 1.4 – 1.8 mm, hispid, hairs erect, arcuate, antrorse or retrorse on margins. Flowering stem ascending, dark green to brown, <!--PageBreak-->210 × 1.5 – 1.9 mm. Hairs, appressed, arcuate or erect, 0.8 – 2.1 mm long. Stem leaves elliptic-obovate, mucronulate, 15.3 – 35.4 × 6.4 – 14 mm, either shortly petiolate or sessile towards distal end of the inflorescence. Indumentum as for rosette leaves. Cyme with 15 – 31 flowers. Pedicel at fruiting, 2.5 – 2.9 mm. Calyx lobes lanceolate, 2.3 – 2.8 mm long, hairs inside calyx in upper half or along entire lobe. Fruiting calyx 2.7 – 2.8 mm long, hairs densely distributed, overlapping and hooked or straight. Corolla white with yellow scales, 3.8 – 4.8 mm across, lobes ovate, 2 × 1.6 – 1.8 mm; not overlapping, apex rounded or irregularly notched. Corolla tube 3 mm long. Stamens included within the corolla tube, with only the anther’s appendage above the scales. Filament attached below the scales. Anther 0.8 × 0.2 mm. Style 3 mm long, stigma clavate. Nutlet smooth, dark brown, ovoid to ellipsoid, 1.4 – 1.5 × 0.7 – 0.9 mm, ventral surface keeled.</p><fig id="F3" position="float" orientation="portrait"><label>Figure 3.</label><caption><p>Photograph of the holotype of <italic><tp:taxon-name>Myosotis mooreana</tp:taxon-name></italic> C.A. Lehnebach. (C.A.Lehnebach &amp; A.Zeller s.n., WELT SP092756/A). </p></caption><graphic xmlns:xlink="http://www.w3.org/1999/xlink" xlink:href="PhytoKeys-016-053-g003.jpg" position="float" orientation="portrait" xlink:type="simple"/></fig><fig id="F4" position="float" orientation="portrait"><label>Figure 4.</label><caption><p>Plant of <italic><tp:taxon-name>Myosotis mooreana</tp:taxon-name></italic> in situ (<bold>A</bold>) and close-up view of vegetative and reproductive structures (<bold>B</bold> Inflorescence <bold>C</bold> Rosette leaves <bold>D</bold> Stem leaves <bold>E</bold> Fertilised flower at leaf axil <bold>F</bold> Flower <bold>G</bold> Rosette leaf indumentum, upper surface <bold>H</bold> Rosette leaf petiole <bold>I</bold> Stem <bold>J</bold> Nutlets). Bar = 1 cm in A, C &amp; D, 5 mm in B, 1 mm in E, F, H, I, J. Material from WELT SP092756/A.</p></caption><graphic xmlns:xlink="http://www.w3.org/1999/xlink" xlink:href="PhytoKeys-016-053-g004.jpg" position="float" orientation="portrait" xlink:type="simple"/></fig></tp:treatment-sec><tp:treatment-sec sec-type="Etymology"><title>Etymology.</title><p>This species is named in honour of Lucy Beatrice Moore, New Zealand botanist (<ext-link xmlns:xlink="http://www.w3.org/1999/xlink" ext-link-type="uri" xlink:href="http://www.teara.govt.nz/en/biographies/5m55/1" xlink:type="simple">http://www.teara.govt.nz/en/biographies/5m55/1</ext-link> ) who described several species of endemic <italic><tp:taxon-name>Myosotis</tp:taxon-name></italic> and revised this genus for the Flora of New Zealand (<xref ref-type="bibr" rid="B1">Allan 1961</xref>).</p></tp:treatment-sec><tp:treatment-sec sec-type="Distribution"><title>Distribution.</title><p>Endemic to New Zealand. Known from a single location in Kahurangi National Park, north-west Nelson (South Island). Detailed geographic coordinates are not shown to protect this species from illegal collection but are available from the author on request. It is likely <italic><tp:taxon-name>Myosotis mooreana</tp:taxon-name></italic> also occurs at two other sites within the Park (Shannel Courtney, personal communication) but this cannot be confirmed at this stage.</p></tp:treatment-sec><tp:treatment-sec sec-type="Conservation status"><title>Conservation status.</title><p>Considering the small population size for this species (six individuals only), low number of mature individuals observed in the population and the small area of occupancy (less than 1m<sup>2</sup>), and following the New Zealand Threat Classification System (<xref ref-type="bibr" rid="B8">Townsend et al. 2008</xref>), <italic><tp:taxon-name>Myosotis mooreana</tp:taxon-name></italic> should be rated as “Nationally Critical”.</p></tp:treatment-sec><tp:treatment-sec sec-type="Ecology"><title>Ecology.</title><p>This is a perennial, fertile, self-pollinating species. It grows among the twigs and leaf-litter accumulated among large boulders under red beech (<italic><tp:taxon-name>Nothofagus fusca</tp:taxon-name></italic>) forest.</p></tp:treatment-sec><tp:treatment-sec sec-type="Discussion"><title>Discussion.</title><p>There are only two species of forget-me-nots in New Zealand that can be mistaken with <italic><tp:taxon-name>Myosotis mooreana</tp:taxon-name></italic>; i.e. <italic><tp:taxon-name>Myosotis brockiei</tp:taxon-name></italic> and <italic><tp:taxon-name>Myosotis forsteri</tp:taxon-name></italic>. These two are the only species growing in a similar habitat, under forest or scrub in north-west Nelson and throughout New Zealand, respectively. The main differences between <italic><tp:taxon-name>Myosotis mooreana</tp:taxon-name></italic> and <italic><tp:taxon-name>Myosotis brockiei</tp:taxon-name></italic> are the large flowers with stamens fully exserted beyond the corolla tube in the latter species. Flowers in <italic><tp:taxon-name>Myosotis mooreana</tp:taxon-name></italic> are only ca 5 mm across and stamens are always included within the corolla tube. In contrast, <italic><tp:taxon-name>Myosotis brockiei</tp:taxon-name></italic> bears flowers ca 1 cm across and anthers with long filaments (ca 4 mm). When not fertile, indumentum and leaf shape are useful characters to distinguish between these two species. <italic><tp:taxon-name>Myosotis mooreana</tp:taxon-name></italic> bears oblanceolate rosette leaves and wide cauline leaves covered by a combination of arcuate, erect, antrorse and retrose hairs. <italic><tp:taxon-name>Myosotis brockiei</tp:taxon-name></italic>, in contrast, has narrowly elliptic leaves with a distinct tomentose almost greyish indumentum. Leaf shape is the most useful character to differentiate <italic><tp:taxon-name>Myosotis mooreana</tp:taxon-name></italic> from <italic><tp:taxon-name>Myosotis forsteri</tp:taxon-name></italic>. The latter species possess orbicular to broadly elliptic leaves with a well-defined petiole. The<!--PageBreak--> flowers of both species are very similar in size (see <xref ref-type="table" rid="T1">Table 1</xref>) but the calyx of <italic><tp:taxon-name>Myosotis forsteri</tp:taxon-name></italic> at fruiting is almost twice the size of the fruiting calyx of <italic><tp:taxon-name>Myosotis mooreana</tp:taxon-name></italic>.</p><sec sec-type="Key to Myosotis chaffeyorum, M. mooreana and other white flowered and laxly tufted species of Myosotis found in forest areas of New Zealand"><title>Key to <italic><tp:taxon-name>Myosotis chaffeyorum</tp:taxon-name></italic>, <italic><tp:taxon-name>Myosotis mooreana</tp:taxon-name></italic> and other white flowered and laxly tufted species of <italic><tp:taxon-name>Myosotis</tp:taxon-name></italic> found in forest areas of New Zealand</title><table-wrap content-type="key" position="float" orientation="portrait"><table><tbody><tr><td rowspan="1" colspan="1">1</td><td rowspan="1" colspan="1">Rosette leaf lamina obovate to narrowly elliptic</td><td rowspan="1" colspan="1">2</td></tr><tr><td rowspan="1" colspan="1">–</td><td rowspan="1" colspan="1">Rosette leaf lamina orbicular to broadly elliptic</td><td rowspan="1" colspan="1">3</td></tr><tr><td rowspan="1" colspan="1">2</td><td rowspan="1" colspan="1">Leaf and petiole indumentum tomentose; stem erect; calyx 3.9 – 4.4 mm at fruiting; stamens fully exserted from corolla tube</td><td rowspan="1" colspan="1"><italic><tp:taxon-name>Myosotis brockiei</tp:taxon-name></italic></td></tr><tr><td rowspan="1" colspan="1">–</td><td rowspan="1" colspan="1">Leaf and petiole indumentum hispid; stem ascending; calyx ca 2.8 mm at fruiting; stamens included in corolla tube</td><td rowspan="1" colspan="1"><italic><tp:taxon-name>Myosotis mooreana</tp:taxon-name></italic></td></tr><tr><td rowspan="1" colspan="1">3</td><td rowspan="1" colspan="1">Petiole of rosette leaves 1.9 – 3 mm wide; stem ascending; cyme well-defined; calyx ca 5 mm long at fruiting</td><td rowspan="1" colspan="1"><italic><tp:taxon-name>Myosotis forsteri</tp:taxon-name></italic></td></tr><tr><td rowspan="1" colspan="1">–</td><td rowspan="1" colspan="1">Petiole of rosette leaves 0.2 – 0.6 mm wide; stem prostrate; cyme ill-defined; calyx &lt; 4.5 mm at fruiting</td><td rowspan="1" colspan="1">4</td></tr><tr><td rowspan="1" colspan="1">4</td><td rowspan="1" colspan="1">Indumentum on leaf margin, petiole and stem hispid; stem creeping, rooting at nodes</td><td rowspan="1" colspan="1"><italic><tp:taxon-name>Myosotis spathulata</tp:taxon-name></italic></td></tr><tr><td rowspan="1" colspan="1">–</td><td rowspan="1" colspan="1">Indumentum on leaf margin, petiole and stem strigose; stem decumbent, no roots at the nodes</td><td rowspan="1" colspan="1">5</td></tr><tr><td rowspan="1" colspan="1">5</td><td rowspan="1" colspan="1">Indumentum on leaf surface hispid; pedicel 4.6 – 8.4 mm long at fruiting; calyx hairs arcuate; stamens fully exserted from corolla tube</td><td rowspan="1" colspan="1"><italic><tp:taxon-name>Myosotis matthewsii</tp:taxon-name></italic></td></tr><tr><td rowspan="1" colspan="1">–</td><td rowspan="1" colspan="1">Indumentum on leaf surface strigose; pedicel 1.5 – 3 mm long at fruiting; calyx hairs straight; stamens included in corolla tube</td><td rowspan="1" colspan="1"><italic><tp:taxon-name>Myosotis chaffeyorum</tp:taxon-name></italic></td></tr></tbody></table></table-wrap></sec></tp:treatment-sec><tp:treatment-sec><!--Section generated to contain objects referenced in tp:taxon-treatment.--><table-wrap id="T1" position="float" orientation="portrait"><label>Table 1.</label><caption><p>Morphological comparison of <italic><tp:taxon-name>Myosotis chaffeyorum</tp:taxon-name></italic>, <italic><tp:taxon-name>Myosotis mooreana</tp:taxon-name></italic> with other species of <italic><tp:taxon-name>Myosotis</tp:taxon-name></italic>. Data for <italic><tp:taxon-name>Myosotis brockiei</tp:taxon-name></italic>, <italic><tp:taxon-name>Myosotis forsteri</tp:taxon-name></italic>, <italic><tp:taxon-name>Myosotis matthewsii</tp:taxon-name></italic>, and <italic><tp:taxon-name>Myosotis spathulata</tp:taxon-name></italic> are from <xref ref-type="bibr" rid="B5">Moore (1961</xref>, <xref ref-type="bibr" rid="B6">1988</xref>), <xref ref-type="bibr" rid="B7">Moore and Simpson (1973)</xref> and representative voucher specimens (Appendix 1).</p></caption><table><tbody><tr><th rowspan="1" colspan="1">Character</th><th rowspan="1" colspan="1"><italic><tp:taxon-name>Myosotis chaffeyorum</tp:taxon-name></italic></th><th rowspan="1" colspan="1"><italic><tp:taxon-name>Myosotis matthewsii</tp:taxon-name></italic></th><th rowspan="1" colspan="1"><italic><tp:taxon-name>Myosotis spathulata</tp:taxon-name></italic></th><th rowspan="1" colspan="1"><italic><tp:taxon-name>Myosotis mooreana</tp:taxon-name></italic></th><th rowspan="1" colspan="1"><italic><tp:taxon-name>Myosotis brockiei</tp:taxon-name></italic></th><th rowspan="1" colspan="1"><italic><tp:taxon-name>Myosotis forsteri</tp:taxon-name></italic></th></tr><tr><td rowspan="1" colspan="1">Rosette leaf lamina shape</td><td rowspan="1" colspan="1">orbicular</td><td rowspan="1" colspan="1">orbicular</td><td rowspan="1" colspan="1">orbicular to broadly elliptic</td><td rowspan="1" colspan="1">obovate</td><td rowspan="1" colspan="1">narrow-elliptic</td><td rowspan="1" colspan="1">orbicular to broadly elliptic</td></tr><tr><td rowspan="1" colspan="1">Rosette leaf lamina size (mm)</td><td rowspan="1" colspan="1">8.1 – 8.9 × 7.7 – 9.2</td><td rowspan="1" colspan="1">16.8 – 21 × 15.3 – 20.3</td><td rowspan="1" colspan="1">10.1 – 16.3 × 9 – 12.2</td><td rowspan="1" colspan="1">32.4 – 56 × 15.8 – 20.5</td><td rowspan="1" colspan="1">60 – 120 × 10 – 15</td><td rowspan="1" colspan="1">25 – 30 × 31 – 39</td></tr><tr><td rowspan="1" colspan="1">Leaf indumentum</td><td rowspan="1" colspan="1">strigose</td><td rowspan="1" colspan="1">hispid</td><td rowspan="1" colspan="1">hispid</td><td rowspan="1" colspan="1">hispid</td><td rowspan="1" colspan="1">tomentose</td><td rowspan="1" colspan="1">hispid</td></tr><tr><td rowspan="1" colspan="1">Hairs on leaf margin</td><td rowspan="1" colspan="1">appressed</td><td rowspan="1" colspan="1">appressed</td><td rowspan="1" colspan="1">arcuate</td><td rowspan="1" colspan="1">arcuate/straight</td><td rowspan="1" colspan="1">arcuate/erect</td><td rowspan="1" colspan="1">arcuate</td></tr><tr><td rowspan="1" colspan="1">Rosette leaf petiole width (mm)</td><td rowspan="1" colspan="1">0.2 – 0.3</td><td rowspan="1" colspan="1">0.5 – 0.6</td><td rowspan="1" colspan="1">0.3 – 0.4</td><td rowspan="1" colspan="1">1.4 – 1.8</td><td rowspan="1" colspan="1">1.8 – 1.9</td><td rowspan="1" colspan="1">1.9 – 3</td></tr><tr><td rowspan="1" colspan="1">Hairs on petiole</td><td rowspan="1" colspan="1">appressed</td><td rowspan="1" colspan="1">appressed</td><td rowspan="1" colspan="1">erect/arcuate</td><td rowspan="1" colspan="1">arcuate</td><td rowspan="1" colspan="1">arcuate</td><td rowspan="1" colspan="1">erect/arcuate</td></tr><tr><td rowspan="1" colspan="1">Stem habit</td><td rowspan="1" colspan="1">decumbent</td><td rowspan="1" colspan="1">decumbent</td><td rowspan="1" colspan="1">creeping</td><td rowspan="1" colspan="1">ascending</td><td rowspan="1" colspan="1">erect</td><td rowspan="1" colspan="1">ascending</td></tr><tr><td rowspan="1" colspan="1">Hairs on stem</td><td rowspan="1" colspan="1">appressed only</td><td rowspan="1" colspan="1">appressed only</td><td rowspan="1" colspan="1">erect/arcuate</td><td rowspan="1" colspan="1">appressed, arcuate, erect</td><td rowspan="1" colspan="1">appressed, arcuate, erect</td><td rowspan="1" colspan="1">arcuate/appressed</td></tr><tr><td rowspan="1" colspan="1">Stem rooting at nodes</td><td rowspan="1" colspan="1">no</td><td rowspan="1" colspan="1">no</td><td rowspan="1" colspan="1">yes</td><td rowspan="1" colspan="1">no</td><td rowspan="1" colspan="1">no</td><td rowspan="1" colspan="1">no</td></tr><tr><td rowspan="1" colspan="1">Flower arrangement</td><td rowspan="1" colspan="1">solitary, usually opposite to leaf</td><td rowspan="1" colspan="1">ill-defined cyme, on stem below/above leaf </td><td rowspan="1" colspan="1">solitary, on stem above/below leaf</td><td rowspan="1" colspan="1">cyme</td><td rowspan="1" colspan="1">cyme</td><td rowspan="1" colspan="1">cyme</td></tr><tr><td rowspan="1" colspan="1">Pedicel at fruiting (mm)</td><td rowspan="1" colspan="1">1.5 – 3</td><td rowspan="1" colspan="1">4.6 – 8.4 </td><td rowspan="1" colspan="1">2.3 – 3.7</td><td rowspan="1" colspan="1">2.5 – 2.9 </td><td rowspan="1" colspan="1">3.6 – 4.3</td><td rowspan="1" colspan="1">2.6 – 3</td></tr><tr><td rowspan="1" colspan="1">Corolla diameter (mm)</td><td rowspan="1" colspan="1">3.7 – 4 </td><td rowspan="1" colspan="1">5 – 8 </td><td rowspan="1" colspan="1">3</td><td rowspan="1" colspan="1">3.8 – 4.8 </td><td rowspan="1" colspan="1">9 – 10 </td><td rowspan="1" colspan="1">3.2 – 4.6 </td></tr><tr><td rowspan="1" colspan="1">Position of anthers</td><td rowspan="1" colspan="1">within corolla tube</td><td rowspan="1" colspan="1">outside corolla tube</td><td rowspan="1" colspan="1">within corolla tube</td><td rowspan="1" colspan="1">within corolla tube</td><td rowspan="1" colspan="1">outside corolla tube</td><td rowspan="1" colspan="1">within corolla tube</td></tr><tr><td rowspan="1" colspan="1">Fruiting calyx (mm)</td><td rowspan="1" colspan="1">2.3 – 3</td><td rowspan="1" colspan="1">3.5 – 4.2 </td><td rowspan="1" colspan="1">2.1 – 2.7</td><td rowspan="1" colspan="1">2.7 – 2.8</td><td rowspan="1" colspan="1">3.9 – 4.4</td><td rowspan="1" colspan="1">4.5 – 5</td></tr><tr><td rowspan="1" colspan="1">Nutlet shape</td><td rowspan="1" colspan="1">ovoid-ellipsoid</td><td rowspan="1" colspan="1">ovoid-ellipsoid</td><td rowspan="1" colspan="1">ovoid</td><td rowspan="1" colspan="1">ovoid-ellipsoid</td><td rowspan="1" colspan="1">ovoid</td><td rowspan="1" colspan="1">ovoid</td></tr><tr><td rowspan="1" colspan="1">Nutlet size (mm)</td><td rowspan="1" colspan="1">1.2 × 0.7 – 0.8</td><td rowspan="1" colspan="1">1.2 – 1.8 × 0.8 – 1.2 </td><td rowspan="1" colspan="1">1 – 1.3 × 0.6 – 1</td><td rowspan="1" colspan="1">1.4 – 1.5 × 0.7 –0.9</td><td rowspan="1" colspan="1">1.7 – 1.9 × 1.1 </td><td rowspan="1" colspan="1">1.2 – 1.8 × 0.9 – 1.1</td></tr><tr><td rowspan="1" colspan="1">Known distribution</td><td rowspan="1" colspan="1">South Island </td><td rowspan="1" colspan="1">North Island </td><td rowspan="1" colspan="1">North &amp; South Island</td><td rowspan="1" colspan="1">South Island</td><td rowspan="1" colspan="1">South Island</td><td rowspan="1" colspan="1">North &amp; South Island</td></tr><tr><td rowspan="1" colspan="1">Representative specimen</td><td rowspan="1" colspan="1">CHR 311719</td><td rowspan="1" colspan="1">WELT SP093687</td><td rowspan="1" colspan="1">WELT SP090633</td><td rowspan="1" colspan="1">WELT SP092756</td><td rowspan="1" colspan="1">WELT SP090249</td><td rowspan="1" colspan="1">WELT SP092226</td></tr></tbody></table></table-wrap></tp:treatment-sec><ref-list><ref id="B1"><mixed-citation xmlns:xlink="http://www.w3.org/1999/xlink" xlink:type="simple"><person-group><name name-style="western"><surname>Allan</surname><given-names>HH</given-names></name></person-group> (<year>1961</year>)<source> Flora of New Zealand. Vol. I. Wellington: Government Printer. liv + 1885 <ext-link ext-link-type="uri" xlink:href="http://floraseries.landcareresearch.co.nz/pages/Index.aspx" xlink:type="simple">http://floraseries.landcareresearch.co.nz/pages/Index.aspx</ext-link></source></mixed-citation></ref><ref id="B8"><mixed-citation xmlns:xlink="http://www.w3.org/1999/xlink" xlink:type="simple"><person-group><name name-style="western"><surname>Townsend</surname><given-names>A</given-names></name><name name-style="western"><surname>de Lange</surname><given-names>P</given-names></name><name name-style="western"><surname>Duffy</surname><given-names>C</given-names></name><name name-style="western"><surname>Miskelly</surname><given-names>C</given-names></name><name name-style="western"><surname>Molloy</surname><given-names>J</given-names></name><name name-style="western"><surname>Norton</surname><given-names>D</given-names></name></person-group> (<year>2008</year>)<source> New Zealand Threat Classification System Manual. Science &amp; Technical Publishing, Department of Conservation. New Zealand.</source></mixed-citation></ref><ref id="B5"><mixed-citation xmlns:xlink="http://www.w3.org/1999/xlink" xlink:type="simple"><person-group><name name-style="western"><surname>Moore</surname><given-names>LB</given-names></name></person-group> (<year>1961</year>)<article-title> <italic>Myosotis</italic>.</article-title> In: <person-group><name name-style="western"><surname>Allan</surname><given-names>HH</given-names></name></person-group> (<role>Ed</role>). <issue-title>Flora of New Zealand.</issue-title><source>Vol. I. Wellington: Government Printer</source>: <fpage>807</fpage>-<lpage>833</lpage>.</mixed-citation></ref><ref id="B6"><mixed-citation xmlns:xlink="http://www.w3.org/1999/xlink" xlink:type="simple"><person-group><name name-style="western"><surname>Moore</surname><given-names>LB</given-names></name></person-group> (<year>1988</year>)<article-title> <italic>Myosotis</italic>.</article-title> In: <person-group><name name-style="western"><surname>Webb</surname><given-names>CJ</given-names></name><name name-style="western"><surname>Sykes</surname><given-names>WR</given-names></name><name name-style="western"><surname>Garnock-Jones</surname><given-names>PJ</given-names></name></person-group> (<role>Eds</role>). <issue-title>Flora of New Zealand.</issue-title><source>Vol. IV. Naturalised pteridophytes, gymnosperms, dicotyledons. Botany Division, DSIR. Christchurch</source>: <fpage>377</fpage>-<lpage>390</lpage>.</mixed-citation></ref><ref id="B7"><mixed-citation xmlns:xlink="http://www.w3.org/1999/xlink" xlink:type="simple"><person-group><name name-style="western"><surname>Moore</surname><given-names>LB</given-names></name><name name-style="western"><surname>Simpson</surname><given-names>MJ</given-names></name></person-group> (<year>1973</year>)<article-title> A new <italic>Myosotis</italic> from north-west Nelson.</article-title><source>New Zealand Journal of Botany</source><volume>11</volume>: <fpage>163</fpage>-<lpage>170</lpage>. doi: <ext-link ext-link-type="uri" xlink:href="http://dx.doi.org/10.1080/0028825X.1973.10430270" xlink:type="simple">10.1080/0028825X.1973.10430270</ext-link></mixed-citation></ref></ref-list></tp:taxon-treatment>
